# Supplementary material for: Identifying the Leading Sources of Saturated Fat and Added Sugar in U.S. Adults
Source: Nutrients. 2024 Jul 30;16(15):2474. doi: 10.3390/nu16152474 (PMC11314151; doi:10.3390/nu16152474)
Supplement: Supplementary file 1 [file nutrients-16-02474-s001.zip]

Archive with 1 entries (1 files):
- nutrients-3096264-supplementary.pdf
